# Supplementary material for: Maternal Serum C-Reactive Protein in Women with Preterm Prelabor Rupture of Membranes
Source: PLoS One. 2016 Mar 4;11(3):e0150217. doi: 10.1371/journal.pone.0150217 (PMC4778871; doi:10.1371/journal.pone.0150217)
Supplement: S1 Dataset — (XLSX) [file pone.0150217.s001.xlsx]

## Sheet: Sheet1
	Number of women	Maternal age (years)	Gestational age at sampling (days)	Gestational age at delivery (days)	Interval between rupture of membranes and amniocentesis (hours)	Interval between rupture of membranes and delivery (hours)	Race	Microbial load of Ureaplasma species in amniotic fluid (copies DNA/mL)	The presence of MIAC (Yes = 1, No = 0)	The presence of HCA (Yes = 1, No = 0)	BMI	CRP at time of admission (mg/L)	WBC count at time of admission (x109/L)	Primiparity (Yes = 1, No = 0)	Smoking (Yes = 1, No = 0)	Administration of corticosteroids (Yes = 1, No = 0)	Spontaneous delivery (Yes = 1, No = 0)	Weight of newborns (grams)	Apgar score at 5 minute	Apgar score at 10 minute
	1	34	223	224	3	33	caucasian	¨	0	1	27.7	15	10	1	1	1	1	1850	8	10
	2	31	238	238	5	14	caucasian		0	0	20.9	2	14.4	0	1	1	1	2110	9	10
	4	28	219	223	9	108	caucasian		0	0	22.5	12	16	1	0	1	0	1930	10	10
	5	18	220	222	3	52	caucasian	9333	1	0	18	25	15	1	1	1	1	1560	9	10
	6	24	185	192	10	120	caucasian		0	0	16.3	10	11	1	1	1	0	1020	9	10
	7	30	249	250	6	32	caucasian	1027	1	1	29	10	9	1	0	0	0	2540	9	9
	8	29	227	229	16	54	caucasian		0	0	16.7	2	16	0	1	1	0	1230	9	10
	9	32	212	214	3	59	caucasian		0	0	19.4	0	14	0	0	1	1	1340	8	9
	11	32	183	191	7	119	caucasian		0	0	20.7	0	13	1	0	1	1	750	8	9
	12	32	210	213	12	27	caucasian	650	1	1	21.8	14	15	1	0	1	1	1510	10	10
	13	22	242	243	2	11	caucasian		0	0	20.2	2	12	1	0	0	1	1920	10	10
	14	35	224	224	1	15	caucasian		0	0	21.3	0	15	1	0	1	1	2010	10	10
	15	40	168	173	5	100	caucasian	956667	1	1	22.5	46	12	0	1	1	1	495	0	0
	16	34	244	244	4	15	caucasian	580	1	0	25	1	17	1	0	0	1	2120	9	10
	20	32	168	168	1	7	caucasian		0	0	21.4	5	9	1	0	0	1	3460	6	7
	21	30	181	182	4	58	caucasian		0	0	21	2	15	1	0	1	0	870	8	10
	22	28	245	246	13	35	caucasian		0	0	29.8	6	9	1	0	0	1	2780	9	10
	24	32	191	194	5	86	caucasian		0	1	22.4	3	14	1	0	0	1	1150	10	9
	25	29	230	231	11	48	caucasian		0	0	20.4	4	13	1	0	0	1	2270	10	10
	26	35	237	239	6	53	caucasian		0	1	24.1	4	9	0	0	1	1	1780	9	10
	27	28	256	258	2	56	caucasian		0	1	24.5	15	16	1	1	0	1	2160	8	9
	28	34	245	245	3	7	caucasian		0	0	19.3	1	10	0	0	0	1	2550	10	10
	29	35	241	242	4	32	caucasian		0	1	36.8	10	11	0	0	0	1	2380	9	10
	30	34	243	244	9	47	caucasian		0	0	19.3	2	7	0	0	0	1	2550	10	10
	31	35	249	249	2	7	caucasian		1	0	22.8	1	11	0	0	0	1	2780	8	10
	32	32	210	212	3	63	caucasian		0	0	24.2	11	14	1	0	1	0	1940	10	10
	33	33	250	250	5	23	caucasian	666666	1	0	18.7	5	10	1	0	1	1	2530	10	10
	34	26	239	239	4	11	caucasian		0	1	20.3	82	17	1	0	0	1	2570	10	10
	35	21	224	225	3	25	caucasian	6133333	1	1	19.4	18	16	1	0	1	1	1720	9	10
	36	26	238	238	3	6	caucasian		0	1	20.3	12	13	1	0	0	1	2380	10	10
	37	24	249	250	2	9	caucasian		0	0	38.6	12	12	1	1	0	1	2430	9	10
	38	25	193	197	6	83	caucasian		0	1	22.2	17	17	1	0	1	0	1100	9	9
	39	35	227	227	7	10	caucasian		0	0	23.7	6	11	1	0	1	1	1800	9	9
	40	35	175	179	7	116	caucasian		0	1	24	4	11	1	0	0	1	640	3	8
	41	24	176	183	5	130	caucasian		0	0	18.5	4	14.6	1	0	1	0	820	9	9
	42	31	219	222	4	65	caucasian	17733333	1	1	18.4	17	14	0	0	1	1	1350	9	10
	43	31	168	179	13	242	caucasian		0	0	24.1	1	12	1	0	1	0	990	8	10
	44	20	223	225	12	87	caucasian	8000	1	1	21.3	2	13	1	1	1	1	2120	10	10
	45	23	242	243	10	18	caucasian	550	1	1	18.4	4	9	0	0	0	1	2370	9	10
	46	44	247	248	15	13	caucasian		0	1	18	10	11	0	0	0	1	2400	9	10
	47	43	192	195	11	62	caucasian		0	1	25.8	4	16.7	0	0	1	0	1170	9	9
	48	33	238	238	3	8	caucasian		1	0	19.6	10	19	0	0	0	1	2870	9	9
	49	37	184	189	3	114	caucasian		1	0	27.2	4	12	0	0	1	1	1040	8	10
	50	37	168	171	5	48	caucasian	840	1	1	22.7	11	4	0	0	0	1	480	0	0
	51	40	234	234	5	7	caucasian		0	1	31	48	12	0	0	1	0	3790	9	10
	52	34	254	254	6	8	caucasian		0	0	20.3	5	11	1	0	0	0	2910	9	10
	53	35	251	252	4	19	caucasian	240	1	0	23.2	12	11	1	1	1	1	2540	9	9
	54	28	244	244	7	16	caucasian		0	0	19.5	5	11	1	0	0	1	2195	7	8
	55	40	225	227	3	42	caucasian		0	1	31	11	12	0	0	1	0	1825	9	10
	56	37	227	229	14	53	caucasian		0	0	27.7	1	18	0	0	0	1	1550	9	10
	57	19	219	222	12	67	caucasian		0	0	17.6	7	9	1	0	1	1	1840	9	10
	58	40	242	242	4	9	caucasian		0	1	21.2	5	10	0	0	0	1	2110	9	9
	59	24	227	228	2	8	caucasian		0	0	28	59	24	1	0	0	1	2390	8	8
	60	44	226	229	8	64	caucasian	733	1	0	20.9	2	14	0	1	1	0	2130	9	10
	61	29	236	239	14	58	caucasian		0	1	37	32	14	1	0	0	1	2370	9	10
	62	37	244	244	19	26	caucasian		0	0	27.7	1	10	0	0	0	1	2420	9	9
	63	41	227	230	5	78	caucasian		0	1	23	4	14	0	1	1	1	1340	10	10
	64	27	227	230	4	70	caucasian		0	0	20.8	2	18	1	0	1	1	1730	7	8
	65	40	205	209	14	97	caucasian	166667	1	1	31.3	1	11	0	1	1	1	1310	9	10
	66	24	232	234	3	17	caucasian		1	0	16.3	7	14	1	1	1	1	2250	9	10
	67	28	224	227	5	76	caucasian		0	1	24	6	14	1	0	1	0	1800	10	10
	68	24	239	239	9	13	caucasian		0	0	22	6	9	0	0	0	1	2370	9	9
	69	32	240	241	23	51	caucasian	9333	1	0	29.4	13	7	1	0	0	0	2200	9	10
	70	38	247	247	5	10	caucasian		0	1	31.3	8	9	1	0	0	1	2700	9	10
	71	26	173	175	10	54	caucasian		1	1	19.1	18	17	0	0	1	0	710	7	8
	72	36	246	249	7	72	caucasian		0	0	22	6	13	1	0	0	1	2240	10	10
	74	28	252	253	3	20	caucasian		0	0	25.4	1	9	1	0	0	1	2880	9	9
	76	32	245	246	3	23	caucasian		0	0	21.5	11	14	1	1	0	0	2530	9	9
	77	29	185	186	10	10	caucasian		1	1	24	2	10	0	0	1	1	1330	5	8
	78	30	242	242	5	27	caucasian		0	1	23	4.4	15.4	1	0	1	1	2180	9	9
	79	21	219	221	4	69	caucasian		1	1	18.5	3	11	1	0	1	0	1580	9	9
	80	25	226	226	6	21	caucasian		0	0	22.7	3	10	1	0	1	1	2320	9	10
	81	31	229	233	6	53	caucasian	533	1	0	20.4	5	13	0	0	1	0	1820	9	10
	82	33	252	252	7	18	caucasian		0	0	20.3	5	11	0	0	0	1	2830	8	10
	83	28	245	245	18	21	caucasian		0	1	23.9	9	15	0	1	0	0	1900	9	10
	84	32	226	226	7	22	caucasian		0	0	27	1	10	0	0	1	0	1780	9	10
	85	30	234	235	5	25	caucasian		0	1	40.6	7	15	1	0	0	1	2260	9	10
	86	35	197	202	3	113	caucasian		0	1	25.2	1	10	0	0	1	0	1325	8	8
	87	29	241	243	7	37	caucasian		0	1	23	9	12	1	0	0	1	2300	9	10
	88	37	192	194	4	50	caucasian		0	1	25.2	5	9	0	0	0	1	1150	6	8
	89	40	256	256	2	7	caucasian		0	0	20.7	2	8	0	0	0	1	2360	10	10
	90	29	177	179	16	51	caucasian	8266667	1	1	19.9	9	13	0	1	1	1	820	7	7
	91	32	244	245	14	22	caucasian		0	1	21.4	20	9	1	0	0	1	2700	8	9
	92	22	194	197	6	71	caucasian		0	1	17.5	2	12	0	1	1	0	1650	8	9
	95	25	215	216	4	23	caucasian	1533	1	1	23.9	9	19	0	1	1	0	1420	8	9
	96	31	213	216	5	79	caucasian		1	1	19.3	0	7	0	0	1	1	1500	9	10
	97	33	193	197	6	120	caucasian	306667	1	1	18.4	4	12	0	0	1	0	1100	9	9
	98	27	249	249	4	16	caucasian		0	0	21.5	3	10	1	0	0	1	2440	9	10
	99	20	229	229	5	8	caucasian	826667	1	1	18.7	2	12	0	1	0	1	1830	9	9
	100	31	187	193	10	120	caucasian		0	1	19.2	1	20	1	1	1	0	820	6	9
	101	32	198	198	10	20	caucasian		0	0	19.3	1.7	12	0	0	1	0	890	8	9
	102	25	221	225	8	96	caucasian		0	1	33.2	14	12	1	1	1	1	1600	9	10
	103	30	236	236	1	7	caucasian	13	1	0	23.6	1	10	1	0	0	1	2280	10	10
	104	39	208	209	12	21	caucasian		1	1	28	59	13	0	0	0	0	1530	9	9
	105	25	216	217	9	15	caucasian		0	0	19.7	12	13	1	0	0	1	1230	9	9
	106	32	253	254	13	24	caucasian		0	1	31.5	1.9	13.4	1	0	0	1	3210	9	10
	107	36	226	229	3	85	caucasian	410	1	1	23.3	3.1	16.06	0	0	1	1	1880	8	9
	108	32	178	181	7	75	caucasian	2053333	1	1	21.1	33.2	13.1	0	0	1	0	780	8	8
	109	29	246	247	4	28	caucasian		0	1	20.56	6	14	0	0	0	1	2580	9	10
	110	26	215	217	3	34	caucasian	320	1	1	17	1.5	11.1	0	1	1	1	1960	9	10
	111	27	223	226	5	77	caucasian	613	1	0	20.4	2.4	15.6	1	0	1	1	1830	9	10
	112	25	241	242	8	30	caucasian		0	0	32.3	13.6	13	0	0	0	1	1700	10	10
	113	26	205	208	11	71	caucasian		0	1	26.6	27.1	13.1	1	0	1	0	1400	8	9
	114	28	242	242	4	13	caucasian		1	0	21.7	2.1	9.19	1	0	0	1	2330	8	9
	116	28	218	223	11	111	caucasian		0	1	19.4	3.1	16.6	1	0	1	1	1700	8	10
	117	37	227	230	8	96	caucasian		0	1	20.6	2.2	7.14	0	0	1	1	2290	9	9
	119	31	197	201	16	112	caucasian		0	0	22	12.3	12.3	1	0	1	0	1230	8	9
	120	35	249	249	5	7	caucasian		0	1	36.7	6.7	14.3	1	0	0	1	2750	10	10
	121	29	177	184	8	180	caucasian	5366663	1	1	20.4	37.5	17.9	1	0	1	1	890	10	10
	122	36	183	187	6	103	caucasian	430000	1	1	19.5	9.4	18.6	0	0	1	0	1200	8	8
	124	21	202	207	12	91	caucasian	5006663	1	1	21.7	6.6	18.5	0	1	1	1	1300	8	8
	125	28	175	185	3	244	caucasian		1	1	18.7	21.5	12.7	0	0	1	0	820	9	9
	126	29	188	189	6	31	caucasian		1	1	19.9	1.3	10.8	0	0	1	1	1020	9	9
	127	35	229	232	4	77	caucasian	6000	1	1	23.3	8.6	9.2	0	0	1	1	1910	9	9
	128	29	185	187	18	85	caucasian	41222000	1	1	20.9	54.6	14.1	0	0	1	0	975	8	9
	129	33	247	247	2	8	caucasian		0	0	27.8	71.3	15.1	0	0	0	0	2720	9	9
	130	24	233	233	3	11	caucasian	606667	1	1	35.7	20.9	26.8	1	0	1	1	1940	10	10
	131	34	244	245	3	32	caucasian		0	1	18.8	5.1	15.2	1	0	0	1	2650	10	10
	132	24	240	240	8	21	caucasian		0	0	19.7	3.9	8.2	0	0	0	1	2300	9	10
	134	28	237	238	4	10	caucasian		0	0	31	1.4	15.7	0	1	0	1	2460	10	10
	135	28	190	193	6	11	caucasian		0	1	21.6	3.5	12	0	0	1	1	1180	10	10
	136	29	244	245	9	37	caucasian		0	0	17.7	5.6	13.6	1	0	0	1	1980	10	10
	137	37	246	246	6	8	caucasian		0	1	34.2	22.6	11.7	0	0	0	0	2540	10	10
	138	30	221	224	8	80	caucasian		0	1	24.9	7.8	10.8	1	0	1	1	1920	10	10
	139	38	213	217	12	87	caucasian		1	1	18.8	10.9	8.6	0	0	1	0	1670	10	10
	140	30	168	169	2	50	caucasian	3006663	1	1	21.6	9	13.2	0	1	1	1	490	0	0
	141	34	167	169	3	120	caucasian		1	1	24.8	14.5	18.3	0	0	0	1	470	0	0
	142	24	255	256	3	24	caucasian	2000	1	0	19.9	4.5	15.2	0	1	0	1	2180	10	10
	143	30	255	256	6	44	caucasian		0	0	20	10	17.4	1	0	0	0	2490	10	10
	144	24	254	255	4	30	caucasian		1	0	26.5	10.9	8.6	0	0	0	1	2860	9	10
	147	32	173	180	2	167	caucasian		0	1	21	3.6	11.9	1	1	1	1	680	6	6
	148	35	236	236	2	12	caucasian	1533	1	1	17.3	7	17	1	0	1	1	1940	10	10
	151	27	247	247	1	10	caucasian		0	1	26.3	72	9	0	0	0	0	2460	10	10
	152	34	237	237	3	10	caucasian		1	0	19.4	7.3	13.1	0	0	1	0	2360	10	10
	153	27	257	257	9	14	caucasian		0	0	19.5	14.5	18.3	1	0	0	1	2720	10	10
	154	35	257	258	16	25	caucasian		0	0	20	4.5	15.2	1	0	0	1	2920	10	10
	155	36	236	238	2	51	caucasian		0	1	26.2	6.7	13.7	1	0	1	1	2250	10	10
	156	37	257	257	2	9	caucasian		0	0	24	24	6.61	0	0	0	1	1990	10	10
	157	28	248	248	7	12	caucasian		0	0	19.7	2.4	14.4	1	1	0	1	2740	9	10
	158	29	238	238	3	6	caucasian		1	0	24.3	2.1	15.3	1	0	0	1	1860	10	10
	159	26	252	252	3	5	caucasian		1	0	17.9	5	11	0	1	0	1	1940	10	10
	162	25	223	224	7	24	caucasian		1	1	23.7	12.4	14.7	1	0	1	1	2115	8	10
	163	22	243	243	7	10	caucasian	533666	1	1	31.2	6.6	11.9	1	0	0	1	2410	9	10
	164	27	204	208	3	96	caucasian		0	0	19.4	1	10.4	0	0	1	0	1320	7	8
	165	37	245	246	2	24	caucasian		0	1	36	6.7	7.7	0	0	0	1	2860	10	10
	166	37	217	219	14	48	caucasian		0	1	23.3	2.1	12.8	0	0	1	1	1630	9	10
	167	25	179	181	12	77	caucasian		1	1	22.1	2.1	15.2	1	0	1	1	820	9	9
	168	34	249	249	4	11	caucasian		0	0	29.7	16	10	0	0	0	1	3870	7	7
	169	31	225	228	13	67	caucasian		0	0	20.5	10.2	10.7	0	0	1	0	2190	10	10
	170	30	251	252	12	17	caucasian		0	1	18.4	3.5	9.4	1	0	1	1	1700	10	10
	173	34	168	172	22	140	caucasian		0	1	29.7	13	6.6	0	0	0	1	495	0	0
	174	32	246	246	4	11	caucasian		0	0	17.5	3.1	9.4	1	0	0	1	1930	9	9
	175	39	233	236	1	74	caucasian		0	1	26.4	9	10	0	0	1	0	2260	10	10
	176	35	242	244	4	13	caucasian	267	1	1	24.3	3.5	10.7	0	0	0	0	1650	10	10
	178	27	244	247	3	73	caucasian		0	0	21.2	28.8	11.4	0	0	0	1	2630	10	10
	179	40	239	241	3	51	caucasian		0	0	25.3	1.2	9.2	0	1	0	1	2190	9	9
	181	28	249	250	4	25	caucasian		0	1	21.5	1.1	10.8	1	0	0	1	2880	9	10
	182	34	238	240	7	26	caucasian		1	1	34.4	14.1	12	0	0	0	1	2480	9	9
	184	34	164	173	11	227	caucasian		1	1	23.1	0.5	18.5	0	0	1	1	630	9	9
	185	35	208	213	25	151	caucasian		0	0	29	2.7	14.6	0	0	1	0	1610	10	10
	186	31	238	241	20	67	caucasian	500000	1	1	23	4.4	10.7	0	0	0	0	1900	10	10
	187	29	176	180	10	85	caucasian	110000000	1	1	22.9	25	11.9	0	0	1	1	810	9	9
	188	34	216	219	23	106	caucasian	33333333	1	1	25.3	10	14	0	1	1	1	1420	10	10
	190	41	230	233	16	56	caucasian		0	1	24.3	7.9	11.9	0	0	1	0	1770	10	10
	193	36	208	211	8	76	caucasian		0	1	29.3	2	10.9	0	0	1	0	1560	9	9
	194	34	245	246	8	55	caucasian		0	1	20.8	8.9	5.9	0	0	0	1	2190	9	10
	196	29	230	233	8	83	caucasian		0	0	26.3	1.5	12.2	0	0	1	1	2440	10	10
	197	37	217	220	19	95	caucasian		0	1	24.4	10.7	11.4	0	0	1	0	1720	10	10
	198	28	238	239	5	33	caucasian	350	1	1	26.7	11.4	13.8	1	1	0	1	2190	9	9
	199	39	185	190	15	128	caucasian		0	1	24.9	9	10	0	0	1	0	1000	8	8
	200	26	246	247	4	16	caucasian	120000	1	0	22.5	3.9	10.2	1	0	0	1	2480	9	10
	201	21	238	241	23	53	caucasian		0	0	25.8	8.7	11.9	1	1	0	1	1770	10	10
	204	30	212	215	11	77	caucasian		0	0	24.2	7	12.4	0	0	1	1	1690	10	10
	205	40	228	231	16	96	caucasian		0	1	23.4	3.2	14.7	1	0	1	0	1900	9	10
	207	23	201	203	6	54	caucasian		0	0	20.9	8.6	9.6	1	1	1	0	1380	8	9
	208	35	232	235	8	81	caucasian	500	1	1	22.6	2.4	9.4	0	0	0	1	2120	10	10
	209	38	248	248	3	7	caucasian		0	1	23.1	2.4	11.6	0	0	0	1	2190	10	10
	210	22	220	222	17	61	caucasian		0	1	21.4	13.3	16.4	1	0	1	1	1390	10	10
	212	31	252	255	14	40	caucasian		0	1	21.6	4.4	12.2	1	1	0	1	2470	10	10
	213	35	226	229	17	77	caucasian		0	1	22.3	2.2	16.8	0	1	1	1	1770	10	10
	216	33	199	202	14	26	caucasian	600000	1	1	22.9	21.3	19.2	1	0	1	0	1020	6	8
	217	34	234	236	13	70	caucasian		0	1	18.4	1.5	13.5	1	0	1	1	1940	9	10
	218	36	238	239	5	29	caucasian		0	1	20	11.4	10.8	0	0	1	1	2320	10	10
	219	36	212	214	13	65	caucasian	33333	1	1	20.2	5.6	10.8	1	0	1	0	1450	10	10
	220	34	222	225	10	61	caucasian	500000	1	1	25.6	6.5	16.5	0	0	1	1	1720	10	10
	221	34	246	247	5	33	caucasian	480	1	1	25.8	7.4	11	1	0	0	1	2055	10	10
	222	33	221	224	12	81	caucasian		0	1	16.8	4.7	12.6	1	0	1	0	1700	10	10
	223	25	187	190	20	88	caucasian	1000000	1	1	21.1	3.1	7.7	1	0	1	1	1130	6	9
	226	38	224	229	48	130	caucasian		0	1	38.6	2	8.9	0	0	1	1	2020	10	10
	227	33	184	187	5	91	caucasian		0	1	22.5	30	8.3	1	0	1	0	890	9	10
	228	22	219	222	3	71	caucasian		0	1	32.1	4.8	11.1	1	0	1	1	2180	9	9
	229	31	255	255	7	13	caucasian		1	0	24	6.2	11.5	0	0	0	1	2970	10	10
	230	21	216	218	72	122	caucasian		0	1	18.2	7.3	12.3	0	1	1	0	1560	9	10
	231	36	234	236	8	79	caucasian		0	1	35.7	2	9.6	0	0	1	1	1820	9	10
	232	34	215	218	3	72	caucasian		0	1	22.7	9	9	0	1	1	1	1770	9	10
	233	26	241	241	14	17	caucasian		0	1	30.3	5	12	1	0	0	1	2410	10	10
	234	28	235	236	10	22	caucasian		0	1	26	8.4	11	1	0	1	1	2460	9	9
	235	21	234	237	5	63	caucasian		0	1	26.2	7	12.3	0	1	1	1	2430	9	10
	237	29	206	210	20	87	caucasian		0	0	18.3	4.3	18.3	0	1	1	0	1280	9	9
	239	33	255	255	6	10	caucasian		0	1	18.5	7	12	0	1	0	1	2520	10	10
	240	20	171	188	14	368	caucasian		0	1	25.6	2	17	0	1	1	0	1090	8	8
	243	26	236	237	7	17	caucasian		0	1	20	5.5	12	1	0	1	1	2080	10	10
	244	34	242	243	9	30	caucasian		0	0	24.1	2.8	10.4	0	0	0	1	2190	9	10
	245	36	211	211	60	78	caucasian		0	1	29.7	0.8	8.7	0	0	1	0	1630	10	10
	246	20	237	241	120	52	caucasian		0	1	19.5	1.3	14.6	1	1	1	0	1880	10	10
	247	29	250	251	4	22	caucasian		0	1	33	2.2	7.7	0	0	0	1	3310	9	9
	248	34	223	225	6	61	caucasian		0	1	32.1	2.2	9.7	0	0	1	1	1930	9	10
	249	20	235	236	10	22	caucasian		0	1	34.3	6	15.6	1	0	1	1	2020	9	10
	250	26	231	236	9	115	caucasian		1	0	19.1	3	15.4	1	0	1	1	1780	10	10
	251	32	223	223	5	8	caucasian		0	0	22.2	2	8.8	1	0	1	1	1950	9	9
	252	20	164	165	24	57	caucasian	2566	1	1	19	21.7	20	1	0	1	1	470	0	0
	253	41	189	192	5	65	caucasian		0	0	23.2	12	8	0	0	1	1	1250	6	9
	254	42	218	221	23	74	caucasian		0	0	25.8	8.7	12.1	1	0	1	0	1550	9	9
	255	29	169	172	3	59	caucasian		0	1	25.9	12.7	12.4	0	0	1	1	670	10	10
	256	34	210	212	3	56	caucasian		0	1	23.3	9.7	7.4	0	0	1	0	1290	10	10
	257	34	213	216	9	77	caucasian		0	1	20.9	41	29	1	0	1	0	1640	9	9
	258	33	236	236	1	5	caucasian		1	1	22.4	12	17	0	1	1	1	2240	9	9
	259	30	207	224	72	119	caucasian		0	0	19.3	6.8	15.8	1	0	1	1	1710	10	19
	260	33	247	248	6	18	caucasian		0	0	24.8	0.6	11.8	0	0	0	1	3030	10	10
	261	36	222	224	2	40	caucasian		0	1	25.6	7.6	11.9	0	0	1	0	2060	8	9
	262	23	237	237	5	7	caucasian		0	0	19.2	6.1	12.2	0	0	0	1	2290	10	10
	263	18	215	216	9	38	caucasian		1	1	18.4	8.6	11.2	1	1	1	0	1210	10	10
	264	42	246	247	4	23	caucasian		0	1	22.1	3.8	11.6	1	0	0	1	2300	9	9
	265	38	251	251	22	28	caucasian		0	1	32	11.3	8.56	0	0	0	1	3020	9	10
	266	34	237	237	8	16	caucasian		0	0	21.8	21.7	14.7	0	1	1	0	1890	0	0
	267	29	173	196	3	387	caucasian		0	1	19.6	4	14.5	1	0	1	0	940	8	8
	268	28	250	250	8	12	caucasian	43333	1	1	22.5	2.2	14.1	1	0	0	1	3390	10	9
	269	37	217	218	23	52	caucasian		1	1	32.7	36.1	12.6	0	0	1	0	1250	7	9
	270	34	247	248	11	24	caucasian		1	1	22.5	34.8	10	0	1	0	1	2210	9	10
	271	23	220	223	10	66	caucasian		0	1	21.9	4.8	13.8	1	0	1	1	1630	9	10
	272	35	249	250	6	31	caucasian		0	0	25.7	4.5	12.1	0	0	0	1	3320	10	10
	273	28	240	240	4	10	caucasian		0	0	23.6	3	13.5	1	0	0	1	2350	9	10
	274	36	228	229	3	28	caucasian		0	1	23.9	3.7	12	1	1	1	1	1960	10	10
	275	36	234	238	2	95	caucasian		0	0	19.8	2	10.3	0	0	1	1	2210	10	10
	276	34	217	219	9	52	caucasian		0	1	22	6.9	12.6	0	0	1	0	1640	10	10
	277	32	245	246	4	35	caucasian		0	1	24.5	8	10.6	1	0	0	1	2470	10	10
	278	36	251	251	2	7	caucasian		0	0	27.9	1.7	8.2	0	0	0	1	2570	10	10
	279	33	245	245	6	14	caucasian		0	1	36.2	11.4	14.5	0	0	0	1	2680	8	8
	280	28	237	238	10	12	caucasian		0	0	25.9	14	20	1	1	1	1	2520	10	10
	281	31	217	219	4	51	caucasian		1	0	23.4	6.7	9.3	0	0	1	1	1540	10	10
	282	27	237	237	13	27	caucasian		0	0	32.9	6.5	10.3	1	0	1	1	2280	8	9
	283	35	236	236	8	19	caucasian		0	1	21.3	7.6	9.5	0	0	1	0	2000	9	10
	284	29	176	176	3	17	caucasian		0	1	24.2	10.6	15.3	1	0	1	1	990	9	10
	285	38	258	258	5	9	caucasian	333333	1	1	18.68	4.6	10.8	0	0	0	1	3010	10	10
	286	37	220	221	34	34	caucasian	100000	1	1	28.5	4.5	16.7	0	0	1	1	1920	10	10
	287	22	246	246	5	9	caucasian		0	1	24.6	10.7	9.5	1	0	0	1	2950	9	9
	288	22	210	212	9	44	caucasian		0	0	22.6	2.5	14.2	1	0	1	1	1600	10	10
	289	32	240	240	1	16	caucasian		0	1	22.7	6.7	10.6	1	0	0	1	2260	10	10
	290	17	223	225	3	26	caucasian		1	0	19.1	1.5	11.1	1	0	1	1	1800	10	10
	291	22	226	227	4	410	caucasian		0	0	17.9	2.3	16.4	1	0	1	1	2250	10	10
	292	29	226	229	2	66	caucasian		0	1	23.4	31.1	10.6	0	0	1	1	2040	9	10
	293	32	236	237	3	33	caucasian		0	1	25.6	23.5	13	1	0	1	0	2080	8	8
	294	37	256	256	3	4	caucasian		0	0	21.3	3.2	11.1	0	0	0	0	2960	10	10
	295	30	224	225	2	44	caucasian		0	1	19.3	2.1	10	0	0	1	1	2140	9	10
	296	21	217	219	3	39	caucasian		1	1	23.2	21	16.8	0	1	1	1	1650	10	10
	297	38	245	246	3	31	caucasian	233666	1	1	17.6	4.7	13.8	0	0	0	1	2830	9	10
	298	37	252	253	3	13	caucasian		0	0	24.3	10.2	14.7	1	0	0	0	3190	9	10
	299	28	246	250	2	94	caucasian		0	1	31	5.4	8.9	0	0	1	0	2740	10	10
	300	23	255	256	1	7	caucasian		1	0	26.8	12.7	18.2	1	1	0	1	2840	9	9
	301	18	209	211	2	54	caucasian	16666	1	1	19.9	3.6	17.5	1	1	1	1	1390	9	9
	302	27	223	225	8	40	caucasian		0	1	22.3	2.7	20.6	1	0	1	1	2010	10	10
	303	28	253	253	9	12	caucasian		0	1	28.9	4.2	11.2	1	0	0	1	2590	10	10
	304	35	242	244	8	48	caucasian		0	1	25	9.3	8.8	1	0	1	1	2450	9	10
	305	26	234	235	22	202	caucasian		0	1	19.8	2	8.7	1	1	1	1	2090	10	10
	306	31	235	236	2	26	caucasian		0	1	28.5	6.9	7.4	1	0	1	0	1870	8	9
	307	29	252	252	3	7	caucasian		0	1	20.7	7.3	9.7	1	0	0	0	2140	10	10
	308	30	248	251	6	81	caucasian		0	1	26.2	4	9.5	1	0	1	1	2510	10	10
	309	35	201	201	2	11	caucasian	43333	1	1	20.4	2.3	17.4	0	0	1	1	1740	10	10
	310	19	223	226	12	85	caucasian		1	1	22.3	3.9	9.3	1	0	1	0	1790	9	9
	311	21	241	242	3	24	caucasian		0	0	20.2	2.7	15.7	1	0	1	1	2700	9	9
	312	27	244	245	2	60	caucasian		0	1	25.8	3.9	11.4	1	0	1	1	2350	10	10
	313	31	198	198	10	11	caucasian		0	1	21.8	6.3	14.9	0	0	1	0	1050	9	9
	314	26	170	173	5	78	caucasian	10000000	1	1	26.1	6	12.5	0	1	1	0	550	6	7
	315	37	178	187	2	211	caucasian	540	1	1	24.1	13.2	8.4	1	0	1	1	780	10	10
	316	37	199	199	97	99	caucasian	12333335	1	1	26.03	61.1	13.6	0	1	1	0	1180	10	10
	317	33	216	216	5	7	caucasian	3306663	1	1	20	68.5	14.1	0	0	1	1	1300	10	10
	318	35	247	247	2	4	caucasian		0	1	24.5	3.2	11.4	1	1	0	0	2520	10	10
	319	36	198	204	5	138	caucasian		0	1	26.2	9.5	16.7	0	0	1	0	1360	10	10
	320	29	238	240	7	50	caucasian		0	1	27.6	3.6	11.8	0	0	1	0	2210	10	10
	321	32	216	218	10	34	caucasian		0	1	19.6	1.5	12.5	0	0	1	0	1620	6	10
	322	39	231	231	6	16	caucasian		1	0	24.5	1.2	12.6	0	0	1	0	2330	10	10
	323	26	257	257	4	10	caucasian		1	1	20.4	8.7	13.6	1	0	0	0	2760	10	10
	324	33	217	218	12	29	caucasian		0	1	17.5	1.1	12	0	0	1	1	1600	10	10
	325	39	206	213	5	138	caucasian		0	1	26.2	1.5	14.4	0	0	1	1	1450	10	10
	326	37	252	254	12	41	caucasian	133333	1	1	22	1.1	12.4	0	0	0	1	2300	10	10
	327	29	252	253	3	5	caucasian		0	1	22	3.5	10.2	1	0	0	1	2710	10	10
	328	32	224	231	2	150	caucasian		0	0	24.8	9.7	14.6	0	1	1	0	1970	9	10
	329	24	175	177	14	71	caucasian		0	1	21.6	6.4	8.5	0	0	1	0	700	1	1
	330	29	230	233	5	68	caucasian		0	1	26.9	8.8	9.1	1	0	1	0	1930	10	10
	331	35	225	225	72	85	caucasian	41200000	1	1	27.4	50.8	19.5	0	0	1	1	1940	9	10
	332	37	245	247	6	25	caucasian		0	1	19.5	2.1	10.6	0	0	1	0	2140	10	10
	333	21	256	256	2	14	caucasian		0	0	22.9	4.5	11.2	1	0	0	1	1970	10	10
	334	26	226	228	18	63	caucasian		0	0	18.4	13	15.6	1	1	1	0	1350	10	10
	335	37	222	225	4	70	caucasian		0	0	22.3	4.9	17.2	0	0	1	0	1460	8	10
	336	18	245	245	22	26	caucasian	214000000	1	1	16.5	9.7	13.2	0	1	1	1	2170	10	10
	337	35	221	222	7	29	caucasian		0	1	21.6	2.2	13.9	0	0	1	1	2000	8	9
	339	35	229	332	10	71	caucasian	40000	1	1	33.5	8	11.9	0	0	1	1	2000	8	9
	340	30	232	236	5	104	caucasian		0	1	22.7	3.2	7.8	0	0	1	1	2360	10	10
	341	38	243	244	14	37	caucasian	1200	1	0	21	11.7	11.9	1	0	1	0	2150	10	10
	342	34	201	209	12	219	caucasian	300	1	1	23.3	8.5	12.7	0	0	1	1	1250	8	9
	343	28	235	236	6	27	caucasian		0	1	21.1	19.5	16.4	1	0	1	1	2350	10	10
	344	20	229	230	44	78	caucasian	280000000	1	1	21.7	13.05	13.9	1	1	1	0	1960	10	10
	345	42	247	248	26	34	caucasian	35000000000	1	1	20.6	18	14.2	0	0	1	1	2130	10	10
	346	29	217	218	3	34	caucasian		0	0	18.5	7.5	7.9	1	0	1	1	1740	9	9
	347	27	184	186	4	65	caucasian		1	1	38	46	12.2	0	0	1	1	840	8	10
	348	38	196	197	7	33	caucasian	40000	1	1	30.1	20	15.6	0	1	1	1	1100	10	10
	349	34	201	202	14	32	caucasian	120000000	1	1	22.3	0.1	14.1	0	0	1	0	1330	9	9
	350	29	228	237	8	220	caucasian	2800	1	1	24.2	0.2	11	0	0	1	1	1950	10	10
	351	34	214	216	12	52	caucasian		0	0	34.7	14	12.1	0	0	1	0	1350	7	9
	352	28	223	224	6	21	caucasian	444000000	1	1	22.3	3.7	15.5	1	0	1	0	1600	10	10
	353	35	237	242	8	133	caucasian		0	1	23.4	4.3	13.8	0	0	1	0	2420	8	10
	354	31	238	240	12	37	caucasian		0	0	23.3	6.6	9.6	1	0	1	1	2710	10	10
	355	32	258	258	4	7	caucasian	29200	1	0	22.0	4	8.6	0	0	0	1	2270	10	10
	356	22	255	256	4	28	caucasian		0	0	15.8	3.6	18.2	1	0	0	0	3380	10	10
	357	31	242	245	4	72	caucasian		1	0	23.4	3.7	10.4	0	1	1	1	2310	10	10
	358	21	246	247	22	48	caucasian		0	1	19.3	8.1	14.6	1	0	1	0	2130	5	10
	359	24	225	226	12	29	caucasian		1	1	23.9	23.0	11.8	0	0	1	1	1930	9	10
	360	24	233	235	29	59	caucasian		0	0	23.5	7.4	9.8	1	0	1	1	2520	9	9
	361	33	247	247	6	12	caucasian		1	1	23.9	29.3	15.8	0	0	1	1	2750	10	10
	362	35	239	240	3	28	caucasian		0	0	25.9	3.4	10.6	0	0	1	0	2020	10	10
	363	25	231	233	4	39	caucasian		0	1	24.2	0.5	9.4	0	0	1	0	1940	9	10
	364	30	242	242	24	29	caucasian	81000	1	1	20.5	34.9	14.4	1	0	1	1	2480	10	10
	365	22	253	254	8	42	caucasian		0	1	19.5	12.1	11.2	1	0	0	0	2080	10	10
	366	36	240	243	7	32	caucasian		0	0	23.4	7	11.1	0	0	1	0	2740	9	9
	367	36	257	257	7	9	caucasian		0	1	25.0	15.9	10.5	1	0	0	1	2770	10	10
	368	27	257	257	4	8	caucasian	11600000	1	1	24.2	6.2	12.2	0	1	0	1	2680	10	10
	369	30	217	217	5	10	caucasian		0	1	20.8	3.4	12.6	0	0	1	0	2120	9	9
	370	35	252	252	12	15	caucasian		0	0	19.8	1.7	7.4	1	0	0	1	2610	9	9
	371	33	220	220	14	19	caucasian		0	1	18.7	7.31	16.3	0	1	1	1	1540	10	10
	372	35	245	247	4	48	caucasian		0	0	29.3	5.5	10.2	0	0	1	1	2790	10	10
	373	30	234	234	22	28	caucasian		0	1	21.9	2.0	13.5	1	0	1	1	1910	10	10
	374	36	234	238	68	95	caucasian		0	0	24.9	7.6	10.1	0	0	1	1	2190	10	10
	375	27	220	220	51	55	caucasian	587000	1	1	27.5	106	18	1	1	1	1	1780	10	10
	376	23	243	244	12	24	caucasian		0	1	20.6	6.4	12.1	0	1	1	1	3550	8	10
	377	25	219	226	2	178	caucasian		0	0	25	22.9	12.8	1	0	1	1	1790	10	10
	378	31	248	248	8	19	caucasian		0	1	21.6	6.8	11.4	0	0	1	1	2580	10	10
	379	27	252	252	4	8	caucasian		0	0	21.8	0.5	11.5	1	0	0	1	2580	10	10
	380	25	242	243	4	27	caucasian		0	0	24.0	2	18.4	1	0	1	1	2440	10	10
	381	33	252	252	6	9	caucasian		0	1	22.7	5.7	9.2	0	0	0	1	2690	10	10
	382	29	256	257	3	31	caucasian		0	0	18.58	1.2	12.8	0	0	1	1	2230	10	10
	383	32	245	245	5	16	caucasian		0	1	21.8	4.7	18.5	1	0	1	1	2200	8	10
	384	36	247	252	20	119	caucasian	1990000	1	1	20.4	8.3	13.9	0	1	1	1	2420	10	10
	385	32	232	233	2	22	caucasian		0	1	18.3	2	9.8	0	0	1	1	1640	10	10
	386	32	228	229	10	34	caucasian		0	1	26.5	10.8	11.4	1	0	1	0	1740	10	10
	387	25	238	239	11	17	caucasian	350000	1	0	33.3	10.8	12.6	1	1	1	1	1640	10	10
	388	37	231	232	5	27	caucasian		0	1	30.9	7.8	16.1	0	0	1	0	2430	10	10
	389	32	257	257	1	5	caucasian	1000000000	1	1	21.8	95	15.9	1	0	0	1	2840	10	10
	390	34	225	225	3	3	caucasian	4000	1	1	23.6	18.1	15.3	0	1	0	0	1390	9	8
	391	32	250	250	2	12	caucasian		0	0	20.4	7.9	12.1	0	0	1	0	2980	10	10
	392	29	254	254	1	8	caucasian		0	0	21.1	8.4	11.5	1	0	0	1	2440	10	10
	393	30	234	235	2	19	caucasian		0	0	22.2	1.1	13.96	0	0	1	1	2390	9	9
	394	33	257	257	5	9	caucasian	2500000	1	0	22.3	1.4	8.6	0	0	0	1	2600	9	9
	395	31	230	235	23	101	caucasian		1	1	29.1	4.5	12.6	1	0	1	1	2380	10	10
	396	29	256	256	10	20	caucasian		0	0	29.0	7.8	13.4	1	0	0	1	2700	10	10
	397	27	226	228	5	61	caucasian		0	0	21.6	4.2	19.8	1	0	1	1	1800	9	10
	398	23	241	243	8	29	caucasian	10	1	1	26.7	10.9	9.2	1	0	1	1	2810	10	10
	399	27	244	244	6	14	caucasian		0	0	22.1	4.8	11.8	1	0	1	0	2430	10	10
	400	35	258	259	7	35	caucasian		0	1	25.4	6.8	8.9	1	0	1	1	2840	9	9
	401	22	223	225	3	46	caucasian		1	1	19.5	4.2	12.7	0	1	1	1	1800	7	9
	402	40	235	237	8	44	caucasian		0	0	18.9	4.3	13.5	1	0	1	0	2230	8	9
	403	36	234	240	14	143	caucasian		0	1	21.7	6.0	8.8	0	0	1	1	2460	10	10
	404	30	231	231	2	13	caucasian	30000	1	0	18.1	3.9	10.4	1	1	1	1	2020	10	10
	405	37	238	238	4	14	caucasian	1330000	1	1	22.4	22.2	13.7	0	1	1	1	2280	9	10
	406	28	242	244	19	45	caucasian	375000	1	1	30.9	3.9	10.4	1	0	1	0	3250	10	10
	407	31	234	235	8	41	caucasian		0	0	21.8	8.4	10.4	0	0	1	1	2200	9	10
	408	34	231	232	2	20	caucasian		0	0	39	27	16	0	0	1	1	2120	10	10
	409	35	244	246	6	54	caucasian		0	1	21.5	44.4	8.4	0	0	1	1	2300	10	10
	410	24	242	248	4	49	caucasian		0	0	19.5	3.8	11.6	1	0	1	1	2450	9	10
	411	31	249	251	2	16	caucasian		0	0	21.2	4.6	7.8	0	0	1	1	2790	10	10
	412	23	254	256	3	31	caucasian		0	0	24.9	2.7	11.6	1	0	0	1	2860	10	10
	413	31	242	243	10	21	caucasian		0	1	20.6	5	9.4	0	0	1	1	2510	10	10
	414	34	245	251	7	120	caucasian		0	1	35.9	10.1	11.3	0	0	1	0	2970	9	10
	415	27	244	245	9	42	caucasian		0	0	20.4	16.6	15.2	0	0	1	1	2860	10	10
	416	37	192	194	2	40	caucasian		1	1	25.4	2.8	10.2	0	0	1	0	1100	9	9
	417	27	194	197	24	73	caucasian	200000000	1	1	21.2	12.1	22.7	1	1	1	0	1070	3	6
	418	29	256	257	3	26	caucasian		0	1	27.8	13.5	10.9	1	0	0	1	3300	10	10
	430	25	223	226	4	79	caucasian	10700000	1	1	19.2	21.2	28.6	0	1	1	1	1815	8	9
	434	30	242	243	3	25	caucasian		0	0	29.7	8.4	15.3	0	0	1	1	2280	8	9
	435	36	235	236	8	18	caucasian		0	0	23.9	1.6	8.9	0	0	1	1	3110	10	10
	436	27	221	226	8	122	caucasian		0	0	20.1	1.4	5.7	0	0	1	0	2210	10	10
	437	36	237	237	3	10	caucasian	4170000	1	1	20.4	2.7	9.7	1	0	1	1	2180	9	10
	438	37	210	218	17	193	caucasian		0	0	20.6	1.1	9.45	1	0	1	1	1485	10	10
	438	37	217	218	185	193	caucasian		0	0	20.6	1.1	9.45	1	0	1	1	1485	10	10
	439	39	220	221	10	22	caucasian		1	1	30.4	28	12.7	0	0	1	1	1950	10	10
	440	32	222	224	8	49	caucasian		0	0	17.7	1.9	12.3	1	0	1	0	1740	10	10
	441	26	252	252	6	17	caucasian	420000	1	1	21.7	6.5	11.48	1	0	1	1	2600	10	10
